# Supplementary material for: Tissue and serum samples of patients with papillary thyroid cancer with and without benign background demonstrate different altered expression of proteins
Source: PeerJ. 2016 Sep 13;4:e2450. doi: 10.7717/peerj.2450 (PMC5028788; doi:10.7717/peerj.2450)
Supplement: Supplemental Information 2 — (A) Shows the anova value given by the ImageMaster 2D Platium v 7.0 software and details of the percentage of volume contribution of A1Ba; (B) Shows the anova value given by the ImageMaster 2D Platium v 7.0 software and details of the percentage of volume contribution of A1Bb; (C) Shows the anova value given by the ImageMaster 2D Platium v 7.0 software and details of the percentage of volume contribution of A1ATa; (D) Shows the anova value given by the ImageMaster 2D Platium v 7.0 software and details of the percentage of volume contribution of AHSG; (E) Shows the anova value given by the ImageMaster 2D Platium v 7.0 software and details of the percentage of volume contribution of APOA4. [file peerj-04-2450-s002.xlsx]

## Sheet: Sheet1
Title:
Percentage volume contribution of 2DE serum proteins that were differentially expressed in patients with BTG, PTCa and PTCb.
Legend:
A) Shows the anova value given by the ImageMaster 2D Platium v 7.0 software and details of the percentage of volume contribution of A1Ba
B) Shows the anova value given by the ImageMaster 2D Platium v 7.0 software and details of the percentage of volume contribution of A1Bb
C) Shows the anova value given by the ImageMaster 2D Platium v 7.0 software and details of the percentage of volume contribution of A1ATa
D) Shows the anova value given by the ImageMaster 2D Platium v 7.0 software and details of the percentage of volume contribution of AHSG
E) Shows the anova value given by the ImageMaster 2D Platium v 7.0 software and details of the percentage of volume contribution of APOA4
A.A1Ba	Match Count	PTCa*	BTG*	Anova*		*Value given by the ImageMaster 2D Platinum V 7.0 software
	2	0.207291	0.105416	0.00343814
FileName	SpotID	%Vol
C:\Users\M\Documents\ImageMaster\Projects\feb2015 PTC only\MatchSet\all gels\PTCa2.gda	19042	0.203946
C:\Users\M\Documents\ImageMaster\Projects\feb2015 PTC only\MatchSet\all gels\PTCa3.gda	14577	0.2262
C:\Users\M\Documents\ImageMaster\Projects\feb2015 PTC only\MatchSet\all gels\PTCa5.gda	18577	0.293753
C:\Users\M\Documents\ImageMaster\Projects\feb2015 PTC only\MatchSet\all gels\PTCa6.gda	18327	0.275802
C:\Users\M\Documents\ImageMaster\Projects\feb2015 PTC only\MatchSet\all gels\PTCa7.gda	17879	0.311707
C:\Users\M\Documents\ImageMaster\Projects\feb2015 PTC only\MatchSet\all gels\PTCa8.gda	25914	0.139628
C:\Users\M\Documents\ImageMaster\Projects\feb2015 PTC only\MatchSet\all gels\BTG1.gda	988	0.142952
C:\Users\M\Documents\ImageMaster\Projects\feb2015 PTC only\MatchSet\all gels\BTG2.gda	183	0.0397225
C:\Users\M\Documents\ImageMaster\Projects\feb2015 PTC only\MatchSet\all gels\BTG3.gda	94	0.0297529
C:\Users\M\Documents\ImageMaster\Projects\feb2015 PTC only\MatchSet\all gels\BTG4.gda	151	0.0795948
C:\Users\M\Documents\ImageMaster\Projects\feb2015 PTC only\MatchSet\all gels\BTG5.gda	150	0.0572584
C:\Users\M\Documents\ImageMaster\Projects\feb2015 PTC only\MatchSet\all gels\BTG6.gda	232	0.112061
C:\Users\M\Documents\ImageMaster\Projects\feb2015 PTC only\MatchSet\all gels\BTG7.gda	183	0.118154
C:\Users\M\Documents\ImageMaster\Projects\feb2015 PTC only\MatchSet\all gels\BTG8.gda	115	0.119554
C:\Users\M\Documents\ImageMaster\Projects\feb2015 PTC only\MatchSet\all gels\BTG9.gda	189	0.208495
C:\Users\M\Documents\ImageMaster\Projects\feb2015 PTC only\MatchSet\all gels\BTG10.gda	220	0.171797
C:\Users\M\Documents\ImageMaster\Projects\feb2015 PTC only\MatchSet\all gels\BTG11.gda	158	0.0771159
C:\Users\M\Documents\ImageMaster\Projects\feb2015 PTC only\MatchSet\all gels\BTG12.gda	109	0.146393
C:\Users\M\Documents\ImageMaster\Projects\feb2015 PTC only\MatchSet\all gels\BTG13.gda	301	0.128758
C:\Users\M\Documents\ImageMaster\Projects\feb2015 PTC only\MatchSet\all gels\BTG14.gda	227	0.0703756
C:\Users\M\Documents\ImageMaster\Projects\feb2015 PTC only\MatchSet\all gels\BTG15.gda	158	0.128814
C:\Users\M\Documents\ImageMaster\Projects\feb2015 PTC only\MatchSet\all gels\BTG16.gda	148	0.111669
C:\Users\M\Documents\ImageMaster\Projects\feb2015 PTC only\MatchSet\all gels\BTG18.gda	191	0.114166
C:\Users\M\Documents\ImageMaster\Projects\feb2015 PTC only\MatchSet\all gels\BTG19.gda	187	0.0541943
C:\Users\M\Documents\ImageMaster\Projects\feb2015 PTC only\MatchSet\all gels\BTG17.gda	196	0.0920827
B. A1Bb	Match Count	PTCa*	BTG*	Anova*		*Value given by the ImageMaster 2D Platinum V 7.0 software
	2	0.271802	0.173319	0.0085783
FileName	SpotID	%Vol
C:\Users\M\Documents\ImageMaster\Projects\feb2015 PTC only\MatchSet\all gels\PTCa2.gda	19047	0.310334
C:\Users\M\Documents\ImageMaster\Projects\feb2015 PTC only\MatchSet\all gels\PTCa3.gda	14575	0.283707
C:\Users\M\Documents\ImageMaster\Projects\feb2015 PTC only\MatchSet\all gels\PTCa5.gda	18580	0.383474
C:\Users\M\Documents\ImageMaster\Projects\feb2015 PTC only\MatchSet\all gels\PTCa6.gda	18331	0.377243
C:\Users\M\Documents\ImageMaster\Projects\feb2015 PTC only\MatchSet\all gels\PTCa7.gda	17873	0.296603
C:\Users\M\Documents\ImageMaster\Projects\feb2015 PTC only\MatchSet\all gels\PTCa8.gda	25963	0.251256
C:\Users\M\Documents\ImageMaster\Projects\feb2015 PTC only\MatchSet\all gels\BTG1.gda	985	0.203374
C:\Users\M\Documents\ImageMaster\Projects\feb2015 PTC only\MatchSet\all gels\BTG2.gda	187	0.131531
C:\Users\M\Documents\ImageMaster\Projects\feb2015 PTC only\MatchSet\all gels\BTG3.gda	96	0.0784931
C:\Users\M\Documents\ImageMaster\Projects\feb2015 PTC only\MatchSet\all gels\BTG4.gda	155	0.153893
C:\Users\M\Documents\ImageMaster\Projects\feb2015 PTC only\MatchSet\all gels\BTG5.gda	124	0.169628
C:\Users\M\Documents\ImageMaster\Projects\feb2015 PTC only\MatchSet\all gels\BTG6.gda	153	0.121783
C:\Users\M\Documents\ImageMaster\Projects\feb2015 PTC only\MatchSet\all gels\BTG7.gda	234	0.146308
C:\Users\M\Documents\ImageMaster\Projects\feb2015 PTC only\MatchSet\all gels\BTG8.gda	175	0.129477
C:\Users\M\Documents\ImageMaster\Projects\feb2015 PTC only\MatchSet\all gels\BTG9.gda	114	0.202189
C:\Users\M\Documents\ImageMaster\Projects\feb2015 PTC only\MatchSet\all gels\BTG10.gda	191	0.215938
C:\Users\M\Documents\ImageMaster\Projects\feb2015 PTC only\MatchSet\all gels\BTG11.gda	226	0.271284
C:\Users\M\Documents\ImageMaster\Projects\feb2015 PTC only\MatchSet\all gels\BTG12.gda	164	0.229449
C:\Users\M\Documents\ImageMaster\Projects\feb2015 PTC only\MatchSet\all gels\BTG13.gda	128	0.135681
C:\Users\M\Documents\ImageMaster\Projects\feb2015 PTC only\MatchSet\all gels\BTG14.gda	323	0.259052
C:\Users\M\Documents\ImageMaster\Projects\feb2015 PTC only\MatchSet\all gels\BTG15.gda	230	0.146649
C:\Users\M\Documents\ImageMaster\Projects\feb2015 PTC only\MatchSet\all gels\BTG16.gda	161	0.215183
C:\Users\M\Documents\ImageMaster\Projects\feb2015 PTC only\MatchSet\all gels\BTG17.gda	151	0.175845
C:\Users\M\Documents\ImageMaster\Projects\feb2015 PTC only\MatchSet\all gels\BTG18.gda	190	0.139176
C:\Users\M\Documents\ImageMaster\Projects\feb2015 PTC only\MatchSet\all gels\BTG19.gda	198	0.168133
C.A1ATa	Match Count	PTCa*	BTG*	Anova*		*Value given by the ImageMaster 2D Platinum V 7.0 software
	2	0.511051	0.266277	0.000738954
FileName	SpotID	%Vol
C:\Users\M\Documents\ImageMaster\Projects\feb2015 PTC only\MatchSet\all gels\PTCa1.gda	30977	0.489889
C:\Users\M\Documents\ImageMaster\Projects\feb2015 PTC only\MatchSet\all gels\PTCa2.gda	20035	0.455659
C:\Users\M\Documents\ImageMaster\Projects\feb2015 PTC only\MatchSet\all gels\PTCa3.gda	14663	0.523546
C:\Users\M\Documents\ImageMaster\Projects\feb2015 PTC only\MatchSet\all gels\PTCa5.gda	15775	0.382065
C:\Users\M\Documents\ImageMaster\Projects\feb2015 PTC only\MatchSet\all gels\PTCa6.gda	18774	0.516462
C:\Users\M\Documents\ImageMaster\Projects\feb2015 PTC only\MatchSet\all gels\PTCa7.gda	18455	0.512753
C:\Users\M\Documents\ImageMaster\Projects\feb2015 PTC only\MatchSet\all gels\PTCa8.gda	18089	0.696984
C:\Users\M\Documents\ImageMaster\Projects\feb2015 PTC only\MatchSet\all gels\BTG1.gda	324	0.324354
C:\Users\M\Documents\ImageMaster\Projects\feb2015 PTC only\MatchSet\all gels\BTG2.gda	259	0.251146
C:\Users\M\Documents\ImageMaster\Projects\feb2015 PTC only\MatchSet\all gels\BTG3.gda	204	0.254539
C:\Users\M\Documents\ImageMaster\Projects\feb2015 PTC only\MatchSet\all gels\BTG4.gda	261	0.109767
C:\Users\M\Documents\ImageMaster\Projects\feb2015 PTC only\MatchSet\all gels\BTG5.gda	327	0.245418
C:\Users\M\Documents\ImageMaster\Projects\feb2015 PTC only\MatchSet\all gels\BTG6.gda	283	0.448887
C:\Users\M\Documents\ImageMaster\Projects\feb2015 PTC only\MatchSet\all gels\BTG7.gda	231	0.407587
C:\Users\M\Documents\ImageMaster\Projects\feb2015 PTC only\MatchSet\all gels\BTG8.gda	355	0.363141
C:\Users\M\Documents\ImageMaster\Projects\feb2015 PTC only\MatchSet\all gels\BTG9.gda	405	0.377339
C:\Users\M\Documents\ImageMaster\Projects\feb2015 PTC only\MatchSet\all gels\BTG10.gda	326	0.494099
C:\Users\M\Documents\ImageMaster\Projects\feb2015 PTC only\MatchSet\all gels\BTG11.gda	698	0.366239
C:\Users\M\Documents\ImageMaster\Projects\feb2015 PTC only\MatchSet\all gels\BTG12.gda	1062	0.140914
C:\Users\M\Documents\ImageMaster\Projects\feb2015 PTC only\MatchSet\all gels\BTG13.gda	275	0.427517
C:\Users\M\Documents\ImageMaster\Projects\feb2015 PTC only\MatchSet\all gels\BTG14.gda	298	0.380549
C:\Users\M\Documents\ImageMaster\Projects\feb2015 PTC only\MatchSet\all gels\BTG15.gda	276	0.266183
C:\Users\M\Documents\ImageMaster\Projects\feb2015 PTC only\MatchSet\all gels\BTG16.gda	302	0.20158
D.AHSG	Match Count	PTCb*	BTG*	Anova*		*Value given by the ImageMaster 2D Platinum V 7.0 software
	2	0.237118	0.0651632	0.00630415
FileName	SpotID	%Vol
C:\Users\M\Documents\ImageMaster\Projects\feb2015\MatchSet\all gels\PTCb1.gda	684	0.0997253
C:\Users\M\Documents\ImageMaster\Projects\feb2015\MatchSet\all gels\PTCb2.gda	560	0.40943
C:\Users\M\Documents\ImageMaster\Projects\feb2015\MatchSet\all gels\PTCb3.gda	443	0.202198
C:\Users\M\Documents\ImageMaster\Projects\feb2015\MatchSet\all gels\BTG1.gda	507	0.2738
C:\Users\M\Documents\ImageMaster\Projects\feb2015\MatchSet\all gels\BTG2.gda	357	0.109935
C:\Users\M\Documents\ImageMaster\Projects\feb2015\MatchSet\all gels\BTG3.gda	728	0.0337204
C:\Users\M\Documents\ImageMaster\Projects\feb2015\MatchSet\all gels\BTG4.gda	535	0.157179
C:\Users\M\Documents\ImageMaster\Projects\feb2015\MatchSet\all gels\BTG5.gda	391	0.190052
C:\Users\M\Documents\ImageMaster\Projects\feb2015\MatchSet\all gels\BTG6.gda	390	0.0228264
C:\Users\M\Documents\ImageMaster\Projects\feb2015\MatchSet\all gels\BTG7.gda	481	0.121986
C:\Users\M\Documents\ImageMaster\Projects\feb2015\MatchSet\all gels\BTG8.gda	409	0.103392
C:\Users\M\Documents\ImageMaster\Projects\feb2015\MatchSet\all gels\BTG9.gda	503	0.0566525
C:\Users\M\Documents\ImageMaster\Projects\feb2015\MatchSet\all gels\BTG10.gda	409	0.0458977
C:\Users\M\Documents\ImageMaster\Projects\feb2015\MatchSet\all gels\BTG11.gda	449	0.12266
D.APOA4	Match Count	PTCb*	BTG*	Anova*		*Value given by the ImageMaster 2D Platinum V 7.0 software
	2	0.508733	0.288168	0.00863586
FileName	SpotID	%Vol
C:\Users\M\Documents\ImageMaster\Projects\feb2015\MatchSet\all gels\PTCb1.gda	551	0.495359
C:\Users\M\Documents\ImageMaster\Projects\feb2015\MatchSet\all gels\PTCb2.gda	425	0.493013
C:\Users\M\Documents\ImageMaster\Projects\feb2015\MatchSet\all gels\PTCb3.gda	335	0.537826
C:\Users\M\Documents\ImageMaster\Projects\feb2015\MatchSet\all gels\BTG1.gda	410	0.434391
C:\Users\M\Documents\ImageMaster\Projects\feb2015\MatchSet\all gels\BTG2.gda	920	0.200023
C:\Users\M\Documents\ImageMaster\Projects\feb2015\MatchSet\all gels\BTG3.gda	341	0.573118
C:\Users\M\Documents\ImageMaster\Projects\feb2015\MatchSet\all gels\BTG4.gda	265	0.486532
C:\Users\M\Documents\ImageMaster\Projects\feb2015\MatchSet\all gels\BTG5.gda	550	0.212754
C:\Users\M\Documents\ImageMaster\Projects\feb2015\MatchSet\all gels\BTG6.gda	414	0.291088
C:\Users\M\Documents\ImageMaster\Projects\feb2015\MatchSet\all gels\BTG7.gda	321	0.130671
C:\Users\M\Documents\ImageMaster\Projects\feb2015\MatchSet\all gels\BTG8.gda	305	0.166791
C:\Users\M\Documents\ImageMaster\Projects\feb2015\MatchSet\all gels\BTG9.gda	306	0.180369
C:\Users\M\Documents\ImageMaster\Projects\feb2015\MatchSet\all gels\BTG10.gda	335	0.269689
C:\Users\M\Documents\ImageMaster\Projects\feb2015\MatchSet\all gels\BTG11.gda	314	0.126931
C:\Users\M\Documents\ImageMaster\Projects\feb2015\MatchSet\all gels\BTG12.gda	231	0.259643
C:\Users\M\Documents\ImageMaster\Projects\feb2015\MatchSet\all gels\BTG13.gda	326	0.293847
C:\Users\M\Documents\ImageMaster\Projects\feb2015\MatchSet\all gels\BTG14.gda	234	0.151115
C:\Users\M\Documents\ImageMaster\Projects\feb2015\MatchSet\all gels\BTG15.gda	353	0.372067
C:\Users\M\Documents\ImageMaster\Projects\feb2015\MatchSet\all gels\BTG16.gda	283	0.345894
C:\Users\M\Documents\ImageMaster\Projects\feb2015\MatchSet\all gels\BTG17.gda	347	0.358945
C:\Users\M\Documents\ImageMaster\Projects\feb2015\MatchSet\all gels\BTG18.gda	316	0.193895
C:\Users\M\Documents\ImageMaster\Projects\feb2015\MatchSet\all gels\BTG19.gda	274	0.427438

## Sheet: Sheet2
	FileName	SpotID	Match ID	Intensity	Area	Vol	%Vol
	C:\Users\MarDiaTy-AmiR\Documents\ImageMaster\Projects\feb2015 PTC only\MatchSet\all gels\PTC only\PreOp-89193-Azlan.gda	19047	394	1.33876	10.4803	7.82587	0.310334
	C:\Users\MarDiaTy-AmiR\Documents\ImageMaster\Projects\feb2015 PTC only\MatchSet\all gels\PTC only\Hanu-PTC-Pre-91116.gda	14575	394	0.718177	6.35129	2.99081	0.283707
	C:\Users\MarDiaTy-AmiR\Documents\ImageMaster\Projects\feb2015 PTC only\MatchSet\all gels\PTC only\PreOp-89192-Faizah.gda	18580	394	1.30766	8.96779	8.23364	0.383474
	C:\Users\MarDiaTy-AmiR\Documents\ImageMaster\Projects\feb2015 PTC only\MatchSet\all gels\PTC only\PreOp-96501-Rashidah.gda	18331	394	0.727537	8.70973	4.37489	0.377243
	C:\Users\MarDiaTy-AmiR\Documents\ImageMaster\Projects\feb2015 PTC only\MatchSet\all gels\PTC only\PreOp-NurShaffinar-76761.gda	17873	394	1.03413	7.46241	4.57611	0.296603
	C:\Users\MarDiaTy-AmiR\Documents\ImageMaster\Projects\feb2015 PTC only\MatchSet\all gels\PTC only\Shamsuddin-PTC-pre-91117.gda	25963	394	0.475335	6.98375	1.56182	0.251256
	C:\Users\MarDiaTy-AmiR\Documents\ImageMaster\Projects\feb2015 PTC only\MatchSet\all gels\MNG only\Letchumi-MNG-50959.gda	985	394	1.05844	5.7348	5.24126	0.203374
	C:\Users\MarDiaTy-AmiR\Documents\ImageMaster\Projects\feb2015 PTC only\MatchSet\all gels\MNG only\KooiFong-MNG-pre-91068.gda	187	394	0.478945	5.19704	1.22716	0.131531
	C:\Users\MarDiaTy-AmiR\Documents\ImageMaster\Projects\feb2015 PTC only\MatchSet\all gels\MNG only\KhooKoiSim-Pre-77787.gda	96	394	0.524794	3.90322	0.794135	0.0784931
	C:\Users\MarDiaTy-AmiR\Documents\ImageMaster\Projects\feb2015 PTC only\MatchSet\all gels\MNG only\KooMeiLan-MNG-pre-91074.gda	155	394	0.680471	8.02872	3.00014	0.153893
	C:\Users\MarDiaTy-AmiR\Documents\ImageMaster\Projects\feb2015 PTC only\MatchSet\all gels\MNG only\Laila-MNG-Pre-91073.gda	124	394	0.371443	9.23303	1.99504	0.169628
	C:\Users\MarDiaTy-AmiR\Documents\ImageMaster\Projects\feb2015 PTC only\MatchSet\all gels\MNG only\Marry Ooi-MNG-50960.gda	153	394	0.765388	6.96778	3.38443	0.121783
	C:\Users\MarDiaTy-AmiR\Documents\ImageMaster\Projects\feb2015 PTC only\MatchSet\all gels\MNG only\Ng Vit Keong-MNG-50961.gda	234	394	1.0434	6.02154	3.74543	0.146308
	C:\Users\MarDiaTy-AmiR\Documents\ImageMaster\Projects\feb2015 PTC only\MatchSet\all gels\MNG only\Patimah-MNG-pre-91075.gda	175	394	0.333737	6.14326	1.04636	0.129477
	C:\Users\MarDiaTy-AmiR\Documents\ImageMaster\Projects\feb2015 PTC only\MatchSet\all gels\MNG only\PreOp-89187-Normah.gda	114	394	1.13461	9.46242	5.27119	0.202189
	C:\Users\MarDiaTy-AmiR\Documents\ImageMaster\Projects\feb2015 PTC only\MatchSet\all gels\MNG only\PreOp-89191-Khamsiah.gda	191	394	1.16463	10.9535	7.1118	0.215938
	C:\Users\MarDiaTy-AmiR\Documents\ImageMaster\Projects\feb2015 PTC only\MatchSet\all gels\MNG only\PreOp-89638-Sarojini.gda	226	394	1.15211	11.2402	6.98978	0.271284
	C:\Users\MarDiaTy-AmiR\Documents\ImageMaster\Projects\feb2015 PTC only\MatchSet\all gels\MNG only\PreOp-96502-SitiRozamilah.gda	164	394	0.953414	10.2366	5.6023	0.229449
	C:\Users\MarDiaTy-AmiR\Documents\ImageMaster\Projects\feb2015 PTC only\MatchSet\all gels\MNG only\PreOp-96504-Verramah.gda	128	394	0.563311	8.14342	2.55021	0.135681
	C:\Users\MarDiaTy-AmiR\Documents\ImageMaster\Projects\feb2015 PTC only\MatchSet\all gels\MNG only\Saraspathi-MNG-pre-91071.gda	323	394	0.927083	8.65218	4.31264	0.259052
	C:\Users\MarDiaTy-AmiR\Documents\ImageMaster\Projects\feb2015 PTC only\MatchSet\all gels\MNG only\TanChoiChi-MNG-50962.gda	230	394	1.30283	6.07889	4.87177	0.146649
	C:\Users\MarDiaTy-AmiR\Documents\ImageMaster\Projects\feb2015 PTC only\MatchSet\all gels\MNG only\Yoong Choy Lan-MNG-50671.gda	161	394	0.910573	9.17568	5.22909	0.215183
	C:\Users\MarDiaTy-AmiR\Documents\ImageMaster\Projects\feb2015 PTC only\MatchSet\all gels\MNG only\Angela-MNG-pre-91069.gda	151	394	0.531894	5.68449	1.7707	0.175845
	C:\Users\MarDiaTy-AmiR\Documents\ImageMaster\Projects\feb2015 PTC only\MatchSet\all gels\MNG only\Zuraida-MNG-50670.gda	190	394	0.721625	7.85668	3.59013	0.139176
	C:\Users\MarDiaTy-AmiR\Documents\ImageMaster\Projects\feb2015 PTC only\MatchSet\all gels\MNG only\Copy (1) of Rageswary-MNG-50672.gda	198	394	1.04148	7.91402	4.92675	0.168133
